# Supplementary material for: TMEM41B and VMP1 modulate cellular lipid and energy metabolism for facilitating dengue virus infection
Source: PLoS Pathog. 2022 Aug 8;18(8):e1010763. doi: 10.1371/journal.ppat.1010763 (PMC9387935; doi:10.1371/journal.ppat.1010763)
Supplement: S1 Table — (XLSX) [file ppat.1010763.s006.xlsx]

## Sheet: Legend
S1 Table. Genotyping results of WT and clonal KO cells generated in this study
	Column	Description
Sheet: Genotyping of KO cell lines	A	Gene edited
	B	Cell type
	C	Cell line
	D	DNA sequence (guide sequence is underlined, italicized & bolded, indel mutations are colored in red)
	E	Editing event
	F	Sequence of genotyping primer (Forward)
	G	Sequence of genotyping primer (Reverse)

## Sheet: Genotyping of KO cell lines
Gene edited	Cell type	Cell line	Genotyping DNA sequence (5' to 3')	Genome editing event	Genotyping forward primer (5' to 3')	Genotyping reverse primer (5' to 3')
TMEM41B	A549	WT	AATACAAAACGCTTATGGCTTCTTTTGTTTTCCAGTGTTCTGGACTTGGTGCCTCTTTCTGTTATATGCTTTCCTATTTAGTTGGGAGACCAGTTGTATACAAATACCTAACAGAGAAAGCAGTAAAATGGTCACAGCAGGTAAACATGTATTTTTAAATTATTTGATGTAACTCTTTGTTAATTGGAAGGTCTGTGTTTAGTCCCTACATGAATTAACTACATGTATTAACCCAACATAAATTAATTCCTAAGTTAACTCAAGTAATAAGAATTATCTTCTGACCAAATAAAAATGGGTGGTAGGCAAATATGAATGTTAATAATTTCAAATACAAATGTTTCAGACCTGTGATGGTAATTTTAATTCTTTATCTTAGTAAATTTAATCAGCAGAGAA…	N/A	TACCCTCCCCACCTCTGAAA	GCACTGGGAGTTGGCTGATA
		TMEM41B KO #1	AATACAAAACGCTTATGGCTTCTTTTGTTTTCCAGTGTTCTGGACTTGGTGCCTCTTTCTGTTATATGCTTTCCTATTTAGTTGGGAGACCAGTTGTATACAAATACCTAACAGAGAAAGCAGTAAAATGGTCACGTAGCAGGTAAACATGTATTTTTAAATTATTTGATGTAACTCTTTGTTAATTGGAAGGTCTGTGTTTAGTCCCTACATGAATTAACTACATGTATTAACCCAACATAAATTAATTCCTAAGTTAACTCAAGTAATAAGAATTATCTTCTGACCAAATAAAAATGGGTGGTAGGCAAATATGAATGTTAATAATTTCAAATACAAATGTTTCAGACCTGTGATGGTAATTTTAATTCTTTATCTTAGTAAATTTAATCAGCAGAG…	2 bp insertion	TACCCTCCCCACCTCTGAAA	GCACTGGGAGTTGGCTGATA
	293FT	WT	GTTCTGGACTTGGTGCCTCTTTCTGTTATATGCTTTCCTATTTAGTTGGGAGACCAGTTGTATACAAATACCTAACAGAGAAAGCAGTAAAATGGTCACAGCAGGTAAACATGTATTTTTAAATTATTTGATGTAACTCTTTGTTAATTGGAAGGTCTGTGTTTAGTCCCTACATGAATTAACTACATGTATTAACCCAACATAAATTAATTCCTAAGTTAACTCAAGTAATAAGAATTATCTTCTGACCAAATAAAAATGGGTGGTAGGCAAATATGAATGTTAATAATTTCAAATACAAATGTTTCAGACCTGTGATGGTAATTTTAATTCTTTATCTTAGTAAATTTAATCAGCAGAGAAGTCAGTGTGAATATAAAGGCATCCACATAATTAGAT…	N/A	TACCCTCCCCACCTCTGAAA	GCACTGGGAGTTGGCTGATA
		TMEM41B KO #1	GTTCTGGACTTGGTGCCTCTTTCTGTTATATGCTTTCCTATTTAGTTGGGAGACCAGTTGTATACAAATACCTAACAGAGAAAGCAGTAAAATGGT.............CATGTATTTTTAAATTATTTGATGTAACTCTTTGTTAATTGGAAGGTCTGTGTTTAGTCCCTACATGAATTAACTACATGTATTAACCCAACATAAATTAATTCCTAAGTTAACTCAAGTAATAAGAATTATCTTCTGACCAAATAAAAATGGGTGGTAGGCAAATATGAATGTTAATAATTTCAAATACAAATGTTTCAGACCTGTGATGGTAATTTTAATTCTTTATCTTAGTAAATTTAATCAGCAGAGAAGTCAGTGTGAATATAAAGGCATCCACATAATTAGAT…	13 bp deletion	TACCCTCCCCACCTCTGAAA	GCACTGGGAGTTGGCTGATA
		TMEM41B KO #2	GTTCTGGACTTGGTGCCTCTTTCTGTTATATGCTTTCCTATTTAGTTGGGAGACCAGTTGTATACAAATACCTAACAGAGAAAGCAGTAAAATGGTCACCAGCAGGTAAACATGTATTTTTAAATTATTTGATGTAACTCTTTGTTAATTGGAAGGTCTGTGTTTAGTCCCTACATGAATTAACTACATGTATTAACCCAACATAAATTAATTCCTAAGTTAACTCAAGTAATAAGAATTATCTTCTGACCAAATAAAAATGGGTGGTAGGCAAATATGAATGTTAATAATTTCAAATACAAATGTTTCAGACCTGTGATGGTAATTTTAATTCTTTATCTTAGTAAATTTAATCAGCAGAGAAGTCAGTGTGAATATAAAGGCATCCACATAATTAGA…	1 bp insertion	TACCCTCCCCACCTCTGAAA	GCACTGGGAGTTGGCTGATA
VMP1	A549	WT	CCCCTTCTGTTACTCCAAGAGGCCATGATGTGTAAGGACAAGAGCTCAGCCCAGCTGAGCTAGGTAACCTAACTGTTTCAGCAAGAAATTGTTCTGAGAATGATGAATGCTGAAAGTGAGACTGTGAGATATTTATTTTTTTTATTTGTTTTTAAGATTATGGCATCGTCAAAGCATTGTGGTGTCTTTTTTACTGCTGCTTGCTGTGCTTATAGCTACGTATTATGTTGAAGGAGTGCATCAACAGGTGAGAGGTCGAGCAATTCTGTTTCTAGTCTTGCACATTCTCTAATTCTCTAATCTCAGTTTCAAATGGGATGAATGTGGGTTTTATAGAATTTCTACCCTCAACATTATCTCATAACTAGTATCTCAAATGTTTTACTTTTAAAGGCATAC…	N/A	GAAAAGGCTACAGTGGGGGT	CCTCAGCAGCCATAAAACATCA
		VMP1 KO #1	CCCCTTCTGTTACTCCAAGAGGCCATGATGTGTAAGGACAAGAGCTCAGCCCAGCTGAGCTAGGTAACCTAACTGTTTCAGCAAGAAATTGTTCTGAGAATGATGAATGCTGAAAGTGAGACTGTGAGATATTTATTTTTTTTATTTGTTTTTAAGATTATGGCATCGTCAAAGCAATTGTGGTGTCTTTTTTACTGCTGCTTGCTGTGCTTATAGCTACGTATTATGTTGAAGGAGTGCATCAACAGGTGAGAGGTCGAGCAATTCTGTTTCTAGTCTTGCACATTCTCTAATTCTCTAATCTCAGTTTCAAATGGGATGAATGTGGGTTTTATAGAATTTCTACCCTCAACATTATCTCATAACTAGTATCTCAAATGTTTTACTTTTAAAGGCATA…	1 bp insertion and 2bp deletion	GAAAAGGCTACAGTGGGGGT	CCTCAGCAGCCATAAAACATCA
	293FT	WT	CCTTGACCCCCTTCTGTTACTCCAAGAGGCCATGATGTGTAAGGAAAAGAGCTCAGCCCAGCTGAGCTAGGTAACCTAACTGTTTCAGCAAGAAATTGTTCTGAGAATGATGAATGCTGAAAGTGAGACTGTGAGATATTTATTTTTTTTATTTGTTTTTAAGATTATGGCATCGTCAAAGCATTGTGGTGTCTTTTTTACTGCTGCTTGCTGTGCTTATAGCTACGTATTATGTTGAAGGAGTGCATCAACAGGTGAGAGGTCGAGCAATTCTGTTTCTAGTCTTGCACATTCTCTAATTCTCTAATCTCAGTTTCAAATGGGATGAATGTGGGTTTTATAGAATTTCTACCCTCAACATTATCTCATAACTAGTATCTCAAATGTTTTACTTTTAAA…	N/A	GAAAAGGCTACAGTGGGGGT	CCTCAGCAGCCATAAAACATCA
		VMP1 KO #1	CCTTGACCCCCTTCTGTTACTCCAAGAGGCCATGATGTGTAAGGAAAAGAGCTCAGCCCAGCTGAGCTAGGTAACCTAACTGTTTCAGCAAGAAATTGTTCTGAGAATGATGAATGCTGAAAGTGAGACTGTGAGATATTTATTTTTTTTAT...............................TTGTGGTGTCTTTTTTACTGCTGCTTGCTGTGCTTATAGCTACGTATTATGTTGAAGGAGTGCATCAACAGGTGAGAGGTCGAGCAATTCTGTTTCTAGTCTTGCACATTCTCTAATTCTCTAATCTCAGTTTCAAATGGGATGAATGTGGGTTTTATAGAATTTCTACCCTCAACATTATCTCATAACTAGTATCTCAAATGTTTTACTTTTAAA…	31 bp deletion	GAAAAGGCTACAGTGGGGGT	CCTCAGCAGCCATAAAACATCA
		VMP1 KO #2	CCTTGACCCCCTTCTGTTACTCCAAGAGGCCATGATGTGTAAGGAAAAGAGCTCAGCCCAGCTGAGCTAGGTAACCTAACTGTTTCAGCAAGAAATTGTTCTGAGAATGATGAATGCTGAAAGTGAGACTGTGAGATATTTATTTTTTTTATTTGTTTTTAAGATTATGGCATCGTCAAAGCAATTGTGGTGTCTTTTTTACTGCTGCTTGCTGTGCTTATAGCTACGTATTATGTTGAAGGAGTGCATCAACAGGTGAGAGGTCGAGCAATTCTGTTTCTAGTCTTGCACATTCTCTAATTCTCTAATCTCAGTTTCAAATGGGATGAATGTGGGTTTTATAGAATTTCTACCCTCAACATTATCTCATAACTAGTATCTCAAATGTTTTACTTTTAA…	1 bp insertion	GAAAAGGCTACAGTGGGGGT	CCTCAGCAGCCATAAAACATCA
