# Supplementary material for: TMEM41B and VMP1 modulate cellular lipid and energy metabolism for facilitating dengue virus infection
Source: PLoS Pathog. 2022 Aug 8;18(8):e1010763. doi: 10.1371/journal.ppat.1010763 (PMC9387935; doi:10.1371/journal.ppat.1010763)
Supplement: S3 Table — (XLSX) [file ppat.1010763.s008.xlsx]

## Sheet: Fig 1C
Fig 1C. Values indicate plaque forming units (PFU) of virus per ml
	293FT WT			TMEM41B KO			VMP1 KO
DENV1	117143	94285.7	48571.4	142.857	314.286	371.429	28.5714	28.5714	28.5714
DENV2	5714.29	6285.71	11428.6	28.5714	28.5714	28.5714	28.5714	28.5714	28.5714
DENV3	1228.57	771.429	114.28	28.5714	28.5714	28.5714	28.5714	28.5714	28.5714
DENV4	9142.86	28571.4	37142.9	57.1429	57.1429	257.143	28.5714	28.5714	28.5714
28.5714286 is a default number to define the lowest limit of detection

## Sheet: Fig 1D
Fig 1D. Values indicate 50% tissue culture infectious doses (TCID50) per ml
	293FT WT	TMEM41B KO	VMP1 KO
HCoV-OC43	6250000	126	126
	3.95285e+06	126	126
	7.02927e+06	126	126
126 is a default number to define the lowest limit of detection

## Sheet: Fig 1E
Fig 1E. Values indicate plaque forming units (PFU) of virus per ml
	293FT WT	TMEM41B KO	VMP1 KO
CHIKV	285714	314286	197143
	371429	600000	342857
	657143	685714	485714

## Sheet: Fig 1F
Fig 1F. Values indicate plaque forming units (PFU) of virus per ml
	293FT WT	TMEM41B KO + mCherry	TMEM41B KO + TMEM41B	VMP1 KO + mCherry	VMP1 KO + VMP1
DENV2	3714.29	28.57	17428.6	28.57	42857.1
	6285.71	28.57	14571.4	28.57	54285.7
	6571.43	28.57	10000	28.57	68571.4
28.57 is a default number to define the lowest limit of detection

## Sheet: Fig 1G
Fig 1G. Values indicate plaque forming units (PFU) of virus per ml
	A549 WT	TMEM41B KO + mCherry	TMEM41B KO + TMEM41B	VMP1 KO + mCherry	VMP1 KO + VMP1
DENV1	88571.4	6000	45714.3	13714.3	71428.6
	82857.1	4285.71	37142.9	12285.7	82857.1
	97142.9	3428.57	37142.9	12000	60000

## Sheet: Fig 2C
Fig 2C. Values indicate the relative abundance of mRNA expression, relative to uninfected WT cells
	WT	WT + DENV1	TMEM41B KO	TMEM41B KO + DENV1	VMP1 KO	VMP1 KO + DENV
DENV	0.587407	8.28322	0.86205	5.51819	1.12689	1.75469
	1.11792	12.006	0.267806	4.95544	0.776342	1.83976
	1.52283	4.07299	0.401347	5.40876	1.03095	1.69782

## Sheet: Fig 2D
Fig 2D. Values indicate the percentage of RNA abundance, relative to WT cells
	293FT WT	TMEM41B KO	VMP1 KO
DENV	111.229	1.49915	0.00040419
	170.324	1.48571	0.00212007
	52.7843	1.59803	0.00102202

## Sheet: Fig 2E
Fig 2E. Values indicate plaque forming units (PFU) of virus per ml
	293FT WT + EV	WT + MDA5/RIG-I KO	TMEM41B KO + EV	TMEM41B KO + MDA5/RIG-I KO	VMP1 KO + EV	VMP1 KO + MDA5/RIG-I KO
DENV1	600000	571429	14285.7	10000	28.5714	28.5714
	685714	914286	17142.9	12285.7	28.5714	28.5714
	685714	571429	15428.6	14571.4	28.5714	28.5714
28.5714286 is a default number to define the lowest limit of detection

## Sheet: Fig 3A
Fig 3A. Values indicate 50% tissue culture infectious doses (TCID50) per ml OR plaque forming units (PFU) of virus per ml
	293FT WT + BSA	293FT WT + FFA	TMEM41B KO + BSA	TMEM41B KO + FFA	VMP1 KO + BSA	VMP1 KO + FFA
DENV1	182857	600000	28.57	65714.3	28.57	28.5714
	100000	542857	28.57	40000	28.57	28.57
	62857.1	262857	57.1429	62857.1	28.57	28.57
28.5714286 is a default number to define the lowest limit of detection
	293FT WT + BSA	293FT WT + FFA	TMEM41B KO + BSA	TMEM41B KO + FFA	VMP1 KO + BSA	VMP1 KO + FFA
HCoV-OC43	2.22285e+06	1.11142e+07	126	126	126	126
	702927	9.88212e+06	126	126	126	126
	3.51463e+06	1.11142e+07	126	126	126	126
126 is a default number to define the lowest limit of detection

## Sheet: Fig 3C
Fig 3C. Values indicate the percentage of RNA abundance, relative to WT cells treated with BSA
	WT + BSA	WT + FA	TMEM41B KO + BSA	TMEM41B KO + FA
DENV	104.03	184.855	3.08968	27.6984
	84.4047	328.803	2.34093	18.9114
	113.888	205.659	2.61519	10.803

[truncated: 13 more sheets: Fig 4A, Fig 4B, Fig 4C, Fig 4D, Fig 4E, Fig 5C, Fig 5D, S1 Fig B, S3 Fig A, S3 Fig B, S4 Fig A, S4 Fig B, S4 Fig C]
